# Supplementary material for: Assessment of Aortoiliac Atherosclerotic Plaque on CT in Prostate Cancer Patients Undergoing Treatment
Source: Tomography. 2022 Mar 1;8(2):607–16. doi: 10.3390/tomography8020050 (PMC8938817; doi:10.3390/tomography8020050)
Supplement: Supplementary file 1 [file tomography-08-00050-s001.zip]

Archive with 7 entries (7 files):
- Prostate_manuscript_Tomography-Supplementary_final.pdf
- SFig1_Age_CTCvsPcan_violinplot.pdf
- sFig2_residuals.pdf
- SFig3_Allvessel_hist.pdf
- SFig4_STARD_conversionfactor.pdf
- sFig5_Augmentation.pdf
- sFig6_Conversion factors.pdf
